# Supplementary material for: Mutated CCDC51 Coding for a Mitochondrial Protein, MITOK Is a Candidate Gene Defect for Autosomal Recessive Rod-Cone Dystrophy
Source: Int J Mol Sci. 2021 Jul 23;22(15):7875. doi: 10.3390/ijms22157875 (PMC8346125; doi:10.3390/ijms22157875)
Supplement: Supplementary file 1 [file ijms-22-07875-s001.zip]

Archive with 1 entries (1 files):
- ijms-1218025-supplementary.pdf
